# Supplementary material for: Development of Metallo (Calcium/Magnesium) Polyurethane Nanocomposites for Anti-Corrosive Applications
Source: Materials (Basel). 2022 Nov 24;15(23):8374. doi: 10.3390/ma15238374 (PMC9738934; doi:10.3390/ma15238374)
Supplement: Supplementary file 1 [file materials-15-08374-s001.zip]

Archive with 1 entries (1 files):
- materials-1982309-supplementary.pdf
